# Supplementary material for: Invasion of privacy or structural violence? Harassment against women in public transport environments: A systematic review
Source: PLoS One. 2024 Feb 28;19(2):e0296830. doi: 10.1371/journal.pone.0296830 (PMC10901335; doi:10.1371/journal.pone.0296830)
Supplement: S1 Checklist — (ZIP) [file pone.0296830.s001.zip]

Archive with 2 entries (2 files):
- PRISMA_Checklist_Systematic_Reviews.pdf
- __MACOSX/._PRISMA_Checklist_Systematic_Reviews.pdf
